# Supplementary material for: Exercise-induced histone lactylation in monocyte-derived macrophages restores cardiac immune homeostasis and function in sepsis-induced cardiomyopathy
Source: Nat Commun. 2025 Dec 15;17:756. doi: 10.1038/s41467-025-67443-8 (PMC12819526; doi:10.1038/s41467-025-67443-8)
Supplement: Supplementary file 4 — Source Data [file 41467_2025_67443_MOESM4_ESM.xlsx]

## Sheet: Figure 1B
Figure 1B
	Day	Average Mileage (km/Day)
	1	5.3	6	9.1	6.3	9	6.7	4.1	7.7	6.7	4.9	6.7	5.8	9.3	8.7
	2	5.3	5.2	11.1	6.2	6.1	7.5	4.7	9.2	7.4	5.5	4.6	6.4	9.5	9.2
	3	7.1	5.9	8.9	7.4	7.1	9.7	4.9	9.7	7.8	6.4	4.6	7.3	10	10.4
	4	7.2	5.7	9.7	8.5	6.2	9.6	4.9	8.3	8.6	7.6	5.9	7.9	9.3	11.4
	5	9.1	6.4	9.9	9.5	6.7	7.9	5.7	10.7	7.3	7.5	6.5	8.8	10	9.5
	6	9.4	6.8	9.7	8.1	7.3	7.3	5.7	11.1	8.4	7.2	7.3	7.2	9.9	9.2
	7	10	7.3	10.2	8.6	7.8	7.8	6.2	11.6	8.9	7.7	7.8	7.7	10.4	9.7
	8	6	3.8	9.9	6.6	6.7	8	5.5	10.1	5.3	8.5	6.3	7.2	7.9	9.7
	9	6	5.2	10.3	8.7	6.9	8.4	4.6	9.4	5.9	8.6	7	8.8	7.5	9.3
	10	5.1	5.7	10.3	7.4	6.6	9.3	6.7	9.2	6.4	9.8	5.8	8.3	7.2	9.2
	11	5.5	6.9	9.6	10.1	5.9	9.8	6	8	5.3	7.1	6.3	8.1	8.6	8.2
	12	4.6	6.9	10	8.6	6.3	8.9	5	8.7	5.9	8.8	5.9	8.4	8	7.8
	13	5	6.7	8	8	8	9	8.8	6.9	9.4	8.6	7	6.2	7.9	8
	14	6	6.4	9.4	10.1	6.4	7.6	6.9	8	7.5	6.4	6.6	6.7	6.3	10.3
	15	5.6	8.6	10.1	10.2	9.7	9.1	7.7	6.4	8	8	8.2	8	8.5	9.8
	16	6.6	7.5	9.9	10.8	7.5	6.8	7.9	6.8	6.4	8.6	7.3	8.7	6.2	8.1
	17	5.8	7.5	8.8	10.1	7.8	7.7	7	7	7.7	7.6	6.2	8.6	7	7.1
	18	6.1	9	8.5	10	9	9.2	7.6	8.4	5.1	6	7.2	9	6.8	7.6
	19	6	10.8	10.5	9.9	10	9	8.8	8.7	7	10.1	7.7	10	7.8	9.8
	20	7.2	10.2	10	9.5	5.9	9.4	8	7.5	6.7	9.9	7.2	10.6	7.2	9
	21	5.7	7.6	8.4	8.6	12	7.8	6.9	7.5	7.2	10.5	8	9.8	7	7.8
	20	5.2	10.5	9.9	8.3	9.3	8	7.8	7.8	6	10.8	6.5	10.3	7.1	8.3
	23	6.6	9.7	8.8	8.3	10.5	6.7	8.2	6.5	5.1	9.8	5.3	10.3	7.4	7
	24	7.3	9.6	9.6	10.2	9.1	6.2	7.9	9	5.3	8.8	5.7	8	7.2	6.6
	25	6.5	10.8	7.8	9.6	9	8.3	7.6	8.5	6	10.5	6.5	9.2	7.4	7.7
	26	6.6	10.9	9	8.9	8.3	7.4	7	8.4	4.8	8.4	6.7	8.7	8.3	6.8
	27	6.2	9.6	7.8	8.8	9.8	7.8	7.8	7.8	6.8	8.8	6.8	6.3	9.8	8.8
	28	5.9	6.9	10	10.5	8.6	8.4	7.6	8.2	6.7	9.3	7.2	10	7.8	7.8
	29	5.8	6.8	9.7	11	8.2	8.9	7	9.7	6.8	11.5	5.4	9.2	8.8	6.8
	30	7.1	7.8	9.8	9.8	8.8	7.8	7.8	8.3	8.2	10.1	6.8	8.8	9.8	8.2
	31	7.8	10	9.4	8.1	8.7	9.2	8.5	9	8.2	10	6.9	7.3	9.5	7
	32	8.3	8.1	9.1	8.6	8.2	8.2	8.3	9.7	8.6	9.1	9.4	7.6	10	6.2
	33	8.4	6.8	8.7	8.4	9.5	9.7	6.3	7.1	6	9.9	11.1	9.9	9.7	6.2
	34	9.4	8.2	9	9.2	9.1	8.9	6.6	8.8	6.3	10.1	7.3	8.2	9.1	7.2
	35	9.7	6.7	9	7.3	8.6	8.8	7.3	7.8	5.5	10.3	8.6	8.3	8.4	8.8
	36	9.5	9.8	8.6	8.9	7.9	5.9	6.7	7.3	5	9.3	8.6	7	7.9	8
	37	11.6	9.5	8	8.4	8.7	7	6.4	6.7	4.7	13.8	8.4	7.3	8.5	9.1
	38	11.8	8.7	9.1	6.1	10.2	8.1	6.4	7	5.8	12.2	8	7.5	9.2	5.4
	39	8.7	8.5	8.6	7.6	10.8	8.6	6.3	7.6	6	12.2	7.2	7.8	9.3	6
	40	10.7	8.6	8.2	6.9	6.6	8.3	10.1	5.7	5.6	8.7	9.3	6.8	9.7	5.5
	41	10.7	8.1	10.3	8.9	9.7	8	5.6	9.1	5.3	11.4	8.1	8.4	9.9	5.8
	42	9.7	6.9	8.7	5.8	11.7	8.7	5.7	5.5	5.9	7.9	8.4	10.6	8.7	12.5
	43	8	12	9	7.7	18.3	4.6	5.7	4.4	5.3	6.6	9.3	8.3	9.4	13.7
	44	8	8.8	8.4	7.4	11.6	6	7.4	8.6	6.8	7.8	7	8.3	9.3	13.5
	45	7	10.7	9.9	7.8	11.1	8.9	12.1	5.8	6.5	8.3	6.7	9.4	9	14.3
	46	7.2	10	6	7.6	13.2	12.5	14.1	7	7	10.5	6.3	8	10	12.6
	47	7.9	10.3	9.9	7.9	12.4	8	11.1	5.7	5.9	8.6	6.9	7.4	8.8	12.7
	48	10.3	11.2	10.4	3.5	11.1	9	10	6.6	7	10.1	8	7.9	9	11.2
	49	10.2	11.3	10.2	5	10.9	7	8.9	4	6.1	11.4	8.5	7.5	8.4	11.9
	50	12	11.3	3.9	4.4	11.7	7.8	10.2	7.4	8.1	13.1	8.9	10.9	3.9	11
	51	11.7	11.3	10.3	4.9	0.1	7.6	11.6	6.8	7	11.6	12	9.7	10.1	11.8
	52	11.3	13.5	8.2	7.4	12.3	7.6	11.1	5.9	10	12.8	7.9	11.8	10.9	9.9
	53	10.3	12.8	11.6	5.9	14	8.3	12.4	5.9	7.6	12.8	11	10.7	11.1	10.4
	54	10.3	12.3	5.2	5.6	12.4	8.3	15.3	1.7	6.5	13.8	14.5	10.4	7	10.6
	55	12.3	9.2	5.7	4.1	12.4	8.3	12.7	4.8	5.1	12.8	10.5	9.6	8	9
	56	10.1	13.9	7.4	5.3	14	9.6	12	5.9	8.3	12.7	9.9	9.4	7.5	8
	57	12.7	4.4	8.1	6.8	12.8	9.8	13	6.6	6.7	12.1	10.3	10.7	10.4	10.7
	58	14.3	12	9	8.9	14.6	9.6	12.1	6.3	8.4	12	8.8	10.5	8.9	9.7
	59	11.6	10.7	10.2	9.5	13.9	10.5	13.5	9.8	6.3	11.6	9	11.4	7.8	8.5
	60	8	10.6	11.1	10.5	13.1	9.2	13.9	9	5.3	11.2	7	11.6	9.1	11
	61	10.4	10.5	10.5	11.2	12.3	9.3	14.2	8.8	4.9	12.7	8.1	11.3	11.1	8.7
	62	9	9.8	8.6	11.8	12.7	10.2	13.8	10.9	4.9	12	9	12.6	11.3	9.9
	63	9.6	9.1	12.8	10.4	14.4	9.5	13.5	10.3	3.6	11.9	10.5	12.4	9.5	9.6
	64	9.6	8.5	8.9	8.8	13.8	9.7	12.5	10.1	5.9	11	9.1	11.8	9.7	11.5
	65	9.9	7.8	12.1	9.6	15.4	9.4	11.8	9.9	6.7	11.4	10.1	12.7	10.7	11.6
	66	8	6.9	13.2	8.3	13.5	7.8	13.9	9.8	7.4	11.1	6	12.7	8	11.4
	67	9.5	7.4	12.4	8.8	13.7	8.7	13.9	9.9	6.3	11.5	4.6	12.1	8	9.8
	68	9.3	7.1	12.3	9.2	13.8	8.2	12.8	9.7	4.9	10.4	6.4	12.8	10.2	10.7
	69	11.4	6.5	11.9	9.1	14	9.8	12.8	10.7	5.5	9.5	6.3	12	10	11.9
	70	9.6	9.6	9.5	9.5	12.8	10.7	12.9	6.1	5.1	11.7	7.7	13.7	9.3	13.1
	71	10.8	9.1	12.3	9.5	15.3	11.9	12.3	10.4	6	11.8	7.6	12.1	9.4	13.4
	72	10.5	9.4	14.9	8.7	12.4	12	11.6	7.9	6.3	8.9	7.1	14.4	8.7	14
	73	10	8.6	15.1	8.4	11.3	12	11.3	9	4.4	9	7.1	11.3	9.6	9.5
	74	8.5	8	15.4	8.8	11.4	9.5	12.1	6.8	7.6	10.2	6.7	14.9	9.8	11.1
	75	7	8.8	14.5	8.6	12.3	11.1	12.4	7.6	9.1	10.9	8	13.4	9.6	11.6
	76	8	7.8	13.9	8.9	12	10.4	12.2	7.2	7.8	10.6	6.9	15.7	8	10.5
	77	8	8.5	12.8	8	11.1	10.7	11.3	7.5	7.3	10.8	7.3	15.2	9.6	11.1
	78	7.8	11.1	11.9	12.8	11.7	10.1	12.7	7.4	10.4	10.7	9.6	10.2	6.5	11.8
	79	7.8	11.8	11.5	10.9	11.9	10	14.2	9.7	9.6	11.1	8.7	12	5.8	10.8
	80	8.7	10	11.4	8	10.8	12.5	11.3	8	8.6	9	8	9.4	7	8.5
	81	10	10.4	11.8	8.4	10.9	12.1	12.9	6.8	8	9.7	8.1	12.8	8	12
	82	8.2	9.5	11.6	7.9	12.4	11.9	13.6	8	8.5	10.6	7.8	12.1	6.1	12.2
	83	9	9.9	11.4	8.6	12	10.9	12.5	9.4	8	9.9	9.5	11.8	7.2	11
	84	7	10	12.2	8.9	12	9	14	7.7	7.3	10	7	9	6.5	11
	85	7.4	9	11	8.2	10.4	8	13	8.9	8.2	9.5	10	10.5	11.1	11.2
	86	9.4	8	12.3	8.9	10	6.4	14.4	7	7.9	11.5	8.5	10.5	9.1	10.4
	87	8	8.8	12.1	8.8	11	6.4	12	7.5	8.5	11.3	8.8	10.9	9.1	11.8
	88	7.6	9	13.1	7.8	9	6.8	9	9.6	7.1	7.6	9.2	8.9	8.3	12.3

## Sheet: Figure 1C
Figure 1C
		Sed								Exe
	PBS	37.5	36.7	36.8	37.4	37.2	37.2	37.3	35.6	37.3	36.8	37	36.6	36.8	36.9	36.5	36.7
	LPS	31.5	32.2	30.8	32.5	32	31.4			35.3	33.5	35.2	33.1	33.3	34
	Group	P
	PBS (Sed) VS PBS (Exe)	0.567859
	PBS (Sed) VS LPS (Sed)	2.3275e-09
	LPS (Sed) VS LPS (Exe)	0.000547498
	PBS (Exe) VS LPS (Exe)	4.60045e-06

## Sheet: Figure 1D
Figure 1D
		Sed								Exe
	PBS	99.2593	99.6921	98.645	98.645	97.9881	100.114	99.1667	99.8583	98.5116	99.16	98.1258	99.2814	99.4624	99.1261	98.4434	98.2545
	LPS	88.8399	88.8802	91.0747	90	89.1107	89.6451			94.084	94.1921	91.0345	92.901	92.6357	92.7131
	Group	P
	PBS (Sed) VS PBS (Exe)	0.249338
	PBS (Sed) VS LPS (Sed)	3.00994e-11
	LPS (Sed) VS LPS (Exe)	0.000202423
	PBS (Exe) VS LPS (Exe)	2.15871e-08

## Sheet: Figure 1F
Figure 1F
		Sed								Exe
	PBS	81.6437	90.1857	88.0456	81.8089	90.1427	93.5427	89.6818	88.1148	83.6356	83.9971	84.2233	86.4375	83.849	93.9987	82.6629	96.2213
	LPS	68.2994	74.7401	57.9856	66.6708	72.7205	55.211			74.9106	83.8388	86.1404	68.2892	79.7705	86.8325
	Group	P
	PBS (Sed) VS PBS (Exe)	0.673237
	PBS (Sed) VS LPS (Sed)	1.91328e-05
	LPS (Sed) VS LPS (Exe)	0.00921559
	PBS (Exe) VS LPS (Exe)	0.0592716

## Sheet: Figure 1G
Figure 1G
		Sed								Exe
	PBS	48.3646	59.6616	56.6239	49.0959	59.44	64.7964	59.1789	56.8835	50.7799	51.2074	52.0301	54.1886	50.9543	65.7099	49.8202	71.9809
	LPS	36.8025	42.4719	30.1443	35.74	40.5608	27.9842			42.4626	51.0291	53.4439	36.9511	47.1658	54.949
	Group	P
	PBS (Sed) VS PBS (Exe)	0.797796
	PBS (Sed) VS LPS (Sed)	1.45646e-05
	LPS (Sed) VS LPS (Exe)	0.00806663
	PBS (Exe) VS LPS (Exe)	0.0750238

## Sheet: Figure 1H
Figure 1H
		Sed					Exe
	PBS	0.34	0.22	0.19	0.49	0.55	0.23	0.43	0.11	0.68	0.44
	LPS	22.45	19.76	26.44	17.92	21.23	9.88	4.53	8.54	3.99	5.23
	Group	P
	PBS (Sed) VS PBS (Exe)	0.872933
	PBS (Sed) VS LPS (Sed)	4.38248e-07
	LPS (Sed) VS LPS (Exe)	3.75403e-05
	PBS (Exe) VS LPS (Exe)	0.000863741

## Sheet: Figure 1I
Figure 1I
		Sed					Exe
	PBS	1.2382	0.8884	1.8484	1.4239	2.0992	2.4123	1.2398	1.5445	1.9879	0.8778
	LPS	20.3248	15.4383	14.3489	17.4349	13.5489	5.2398	7.8923	8.4784	6.3294	6.9238
	Group	P
	PBS (Sed) VS PBS (Exe)	0.752617
	PBS (Sed) VS LPS (Sed)	2.2569e-06
	LPS (Sed) VS LPS (Exe)	0.000126822
	PBS (Exe) VS LPS (Exe)	2.87015e-05

## Sheet: Figure 1O
Figure 1O
		Sed						Exe
	PBS	2.3917	3.1098	3.0014	2.5475	2.8761	2.3978	4.0772	2.5716	2.6921	3.1938	2.3876	2.5914
	LPS	200.412	153.976	167.946	178.488	210.421	173.857	100.473	75.9277	38.5762	49.9762	55.2662	71.1072
	Group	P
	PBS (Sed) VS PBS (Exe)	0.505851
	PBS (Sed) VS LPS (Sed)	1.46404e-09
	LPS (Sed) VS LPS (Exe)	3.06707e-06
	PBS (Exe) VS LPS (Exe)	4.11964e-05

## Sheet: Figure 1P
Figure 1P
		Sed						Exe
	PBS	3.5757	3.1938	3.6867	3.9272	5.2998	4.1985	5.2598	4.0198	3.9872	3.2822	4.2598	3.4587
	LPS	50.2384	44.1912	51.2872	39.5857	35.8281	31.4871	10.4847	15.3875	19.4778	20.7572	17.7612	12.4875
	Group	P
	PBS (Sed) VS PBS (Exe)	0.87931
	PBS (Sed) VS LPS (Sed)	3.56882e-07
	LPS (Sed) VS LPS (Exe)	2.98121e-05
	PBS (Exe) VS LPS (Exe)	2.90405e-05

## Sheet: Figure 1R
Figure 1R
		Sed					Exe
	PBS	4.28933	5.23902	3.95747	6.23733	4.43844	4.32924	5.23824	3.85648	5.32947	5.82724
	LPS	15.2383	14.9283	10.2837	20.5444	17.5827	21.2382	18.3292	15.2382	12.4847	20.4318
	Group	P
	PBS (Sed) VS PBS (Exe)	0.881448
	PBS (Sed) VS LPS (Sed)	0.000243905
	LPS (Sed) VS LPS (Exe)	0.45924
	PBS (Exe) VS LPS (Exe)	6.66495e-05

[truncated: 135 more sheets: Figure 1S, Figure 2D, Figure 2E, Figure 2F, Figure 3A, Figure 3B, Figure 3D, Figure 3E, Figure 3G, Figure 3I, Figure 3M, Figure 4D, Figure 4E, Figure 4F, Figure 4G, Figure 4I, Figure 4J, Figure 4K, Figure 4L, Figure 4M …]
